# Supplementary material for: Morin Hydrate Sensitizes Hepatoma Cells and Xenograft Tumor towards Cisplatin by Downregulating PARP-1-HMGB1 Mediated Autophagy
Source: Int J Mol Sci. 2020 Nov 4;21(21):8253. doi: 10.3390/ijms21218253 (PMC7885522; doi:10.3390/ijms21218253)
Supplement: Supplementary file 1 [file ijms-21-08253-s001.zip]

Archive with 1 entries (1 files):
- ijms-983790-supplementary.docx
